# Supplementary material for: A Case Report of Reversible Mitochondrial Bioenergetic Dysfunction in PBMCs in Anti-GAD65–Associated Cerebellar Ataxia
Source: Cerebellum. 2026 May 20;25(3):83. doi: 10.1007/s12311-026-02025-y (PMC13186853; doi:10.1007/s12311-026-02025-y)
Supplement: Supplementary file 2 — Supplementary Material 2 [file 12311_2026_2025_MOESM2_ESM.xlsx]

## Sheet: Diferential diagnosis panel
S1 table	Blood and cerebrospinal fluid tests
	Electrolytes	Sodium, potassium, chloride
	Metabolic panel	Glucose, urea, creatinine, uric acid, total protein, albumin, total bilirubin, conjugated bilirubin, ALT, AST, GMT, ALP, LDH, myoglobin, HbA1c
	Inflammatory and autoimmune markers	CRP, ENA panel, ANCA (MPO/PR3), rheumatoid factor, anti-tissue transglutaminase (anti-tTG IgA and IgG), anti-deamidated gliadin peptide (anti-DGP IgA and IgG), anti-endomysial antibodies (EMA IgA)
	Thyroid function	Free T4, TSH, anti-TPO
	Vitamins	vitamin B12, folate, vitamin E
	Tumor markers	CEA, AFP, total β-HCG, CA 19-9, CA 125, CA 15-3, CA 72-4, CYFRA 21-1, NSE, SCC antigen, beta-2 microglobulin
	Protein studies	Serum protein electrophoresis, immunofixation for paraprotein, free kappa light chains
	CSF analysis	CSF glucose, total protein, albumin, lactate, cell count, immunoglobulins (IgA, IgG, IgM), oligoclonal bands, free kappa light chains, kappa index
	Neuronal/paraneoplastic antibodies (serum and CSF)	Anti-GAD65, Anti-Yo, Anti-Hu, Anti-Ri, Anti-Amphiphysin, Anti-PNMA2 (Ma2/Ta), Anti-CV2 (CRMP5), Anti-SOX1, Anti-Titin, Anti-Recoverin, Anti-Ro (SSA)
	Infectious agents (serum and CSF)	Borrelia burgdorferi, herpes simplex virus type 1 and 2 (HSV-1/2), varicella–zoster virus (VZV), Epstein–Barr virus (EBV), cytomegalovirus (CMV), enteroviruses, tick-borne encephalitis virus (TBEV), Treponema pallidum, human immunodeficiency virus (HIV)
S2 table	Genes included in the ataxia panel
	AARS2	ABCA2	ABCB7	ABCD1
	ABHD12	ACO2	ADCK3	ADPRHL2
	AFG3L2	AGTPBP1	AHI1	ALDH5A1
	ANO10	APTX	ARL13B	ARL6
	ATCAY	ATM	ATP13A2	ATP1A3
	ATP2B3	ATP7B	ATP8A2	AUH
	BBS1	BBS10	BBS12	BBS2
	BBS4	BBS5	BBS7	BBS9
	BEAN1	C10ORF2	C12ORF4	C5ORF42
	CA8	CACNA1A	CACNA1G	CACNA2D2
	CACNB4	CAMTA1	CAPN1	CASK
	CC2D2A	CCDC88C	CEP290	CEP41
	CHCHD10	CLCN2	CLN5	CLN6
	CLN8	CLPB	CLPP	COA7
	COASY	COQ2	COQ4	COX20
	CP	CSTB	CTBP1	CTDP1
	CTSA	CWF19L1	CYP27A1	CYP2U1
	CYP7B1	DHPS	DNAJC19	DNAJC5
	DNMT1	DOCK3	EBF3	EEF2
	ELOVL4	ELOVL5	FA2H	FBXL4
	FDXR	FGF14	FLVCR1	FMR1
	FXN	GBA2	GFAP	GOSR2
	GRID2	GRM1	GSS	HARS2
	HEXB	HIBCH	INPP5E	IRF2BPL
	ITM2B	ITPR1	KCNA1	KCNC3
	KCND3	KCNJ10	KIF1C	KIF5A
	KIF7	LAMA1	LARS2	LMNB1
	LRPPRC	LRSAM1	MARS2	MECR
	MGME1	MKKS	MKS1	MME
	MRE11A	MSTO1	MT-ATP6	MT-ATP8
	MT-CO1	MT-CO2	MT-CO3	MT-CYB
	MT-ND1	MT-ND2	MT-ND3	MT-ND4
	MT-ND4L	MT-ND5	MT-ND6	MT-RNR1
	MT-RNR2	MT-TA	MT-TC	MT-TD
	MT-TE	MT-TF	MT-TG	MT-TH
	MT-TI	MT-TK	MT-TL1	MT-TL2
	MT-TM	MT-TN	MT-TP	MT-TQ
	MT-TR	MT-TS1	MT-TS2	MT-TT
	MT-TV	MT-TW	MT-TY	MTFMT
	MTPAP	MTTP	NDUFAF6	NDUFS2
	NDUFS4	NDUFS7	NDUFS8	NDUFV1
	NKX2-1	NKX6-2	NOL3	NPC1
	NPC2	NPHP1	NUBPL	OFD1
	OPA1	OPHN1	PANK2	PAX6
	PDYN	PEX10	PEX16	PEX2
	PEX3	PEX6	PEX7	PHYH
	PMM2	PNKD	PNKP	PNPLA6
	POLG	PRKCG	PRRT2	PUM1
	RNF216	RORA	RPGRIP1L	RUBCN
	SACS	SAMD9L	SCYL1	SERAC1
	SETX	SH3TC2	SIL1	SLC17A5
	SLC1A3	SLC20A2	SLC25A15	SLC25A46
	SLC2A1	SLC52A2	SLC9A1	SLC9A6
	SNX14	SPG11	SPG20	SPG7
	SPTBN2	SQSTM1	STUB1	STXBP1
	SUOX	SYNE1	SYT14	TCTN1
	TCTN2	TCTN3	TDP1	TDP2
	TGM6	TMEM138	TMEM216	TMEM231
	TMEM237	TMEM240	TMEM67	TPP1
	TRAPPC11	TRIM32	TTBK2	TTC19
	TTC8	TTPA	TUBB4A	UBA5
	UBTF	UCHL1	VAMP1	VLDLR
	VPS13D	VWA3B	WDPCP	WDR81
	WFS1	WWOX	XRCC1	ZFYVE26
	ZNF423

## Sheet: Used dataset
SUIT protocol	Permeabilized cells
S3 table	SUIT	R	Dig	PM	D	Cyt C	U	G	S	Rot	GP	Ama	AsTm	Azd
	control	0.271753	0.0985676	0.175425	0.421617	0.425951	1	0.922852	1.22227	0.638612	1.20451	0	2.15593	0.720098
	control follow up	0.315	0.113499	0.218052	0.565004	0.543112	1	1.01102	1.21752	0.717046	1.1219	0	2.69421	0.995948
	ataxia baseline	0.337976	0.0217571	0.0921649	0.718701	0.755384	1	1.04077	1.37273	0.558767	0.448577	0	10.3232	5.1222
	corticosteroids	0.316821	0.0573373	0.146625	0.699299	0.705815	1	1.06748	1.43406	0.517278	0.457444	0	4.57564	1.91698
	plasmapheresis	0.358367	0.0421376	0.156665	0.760607	0.777807	1	1.14848	1.25013	0.848973	1.16638	0	3.9717	2.00734
S4 table	SUIT respiratory ratios	L/P	(P-L)/E	(P-L)/P	E-L	E-P	P/L	CI flux	CII flux	Gp/NS	CIV	cyt c efekt
	control	0.418685	0.246192	0.581315	0.824575	0.578383	2.4034	0.45752	0.52248	0.985472	1.43583	1.01028
	control follow up	0.379376	0.351979	0.583923	0.784842	0.432862	2.63591	0.41353	0.58647	0.920323	1.70608	0.961254
	ataxia baseline	0.128238	0.626536	0.871762	0.907835	0.281299	4.07206	0.592952	0.407048	0.326778	5.201	1.05104
	corticosteroids	0.209675	0.552674	0.790325	0.853375	0.300701	4.76929	0.639291	0.360709	0.318986	2.65866	1.00932
	plasmapheresis	0.205376	0.606759	0.794624	0.843179	0.23642	4.86911	0.318792	0.681208	0.974696	1.96437	1.02261
CCP protocol	Intact cells
S5 table	CCP	R	P10	Omy	U	Rot	S	Dig	Cyt c	Ama
	control	0.304304	0.394592	0.0551102	1	0.00528761	0.0308548	0.830568	0.835063	0
	control follow up	0.291351	0.3226	0.0578106	1	0.00947426	0.0395849	0.647161	0.636784	0
	ataxia baseline	0.391514	0.415178	0.125894	1	-0.0184106	0.0750676	0.841099	0.880913	0
	corticosteroids	0.330744	0.414167	0.0868549	1	-0.00100216	0.0800157	0.485613	0.504449	0
	plasmapheresis	0.230118	0.304199	0.0425896	1	-0.00177347	0.0235712	0.489625	0.478663	0
S6 table	CCP respiratory ratios	L/R	E-L	E-R	Viability	RCR
	control baseline	0.181102	0.94489	0.695696	0.96902	18.1455
	control follow up	0.198422	0.942189	0.708649	0.952781	17.2979
	ataxia baseline	0.41555	0.874106	0.608486	0.891242	7.94321
	corticosteroids	0.221844	0.913145	0.669256	0.833507	11.5135
	plasmapheresis	0.128769	0.95741	0.769882	0.948423	23.4799

## Sheet: Measurements
CCP protocol			mill					JO2 (pmol*s-1*mill cells-1)										FCR										JO2 (pmol*s-1*mill cells-1) ROX corrected										FCR (ROX corrected)
DLD		code	cells	sample	subsample			R	P10	Omy	U	Rot	S	Dig	Cyt c	Ama		R	P10	Omy	U	Rot	S	Dig	Cyt c	Ama		R	P10	Omy	U	Rot	S	Dig	Cyt c	Ama		R	P10	Omy	U	Rot	S	Dig	Cyt c	Ama
control-1-measurement-baselineCCP.DLD	P1A	0	1.35	1	A	Specific flux	pmol/(s*X)	26.7376	33.9489	6.82569	81.8275	2.51912	4.90091	67.5213	67.4784	2.25633		0.328563	0.415093	0.0834156	1	0.0307702	0.0592608	0.816455	0.813862	0.0271999		24.5241	31.7243	4.59998	79.6018	0.292294	2.65146	65.2719	65.2232	0		0.309789	0.398738	0.0577874	1	0.00367011	0.0329574	0.811323	0.808658	0
control-1-measurement-baselineCCP.DLD	P1A	0	1.13	1	B	Specific flux	pmol/(s*X)	26.7553	35.0637	4.91242	89.486	0.849334	2.8287	76.8932	78.1431	0.235804		0.300642	0.392031	0.0548959	1	0.00948648	0.0312768	0.850204	0.861829	0.00259932		26.524	34.8312	4.67982	89.2534	0.616614	2.59362	76.6581	77.9074	0		0.29882	0.390447	0.0524329	1	0.0069051	0.0287522	0.849813	0.861469	0
control-average-CCP	P1A	0	1.24	1		Specific flux	pmol/(s*X)	26.7465	34.5063	5.86905	85.6568	1.68422	3.86481	72.2073	72.8107	1.24607		0.314603	0.403562	0.0691557	1	0.0201283	0.0452688	0.833329	0.837846	0.0148996		25.5241	33.2778	4.6399	84.4276	0.454454	2.62254	70.965	71.5653	0		0.304304	0.394592	0.0551102	1	0.00528761	0.0308548	0.830568	0.835063	0
control-1-measurement-follow-upCCP.DLD	P1A	1	1.976	1	A	Specific flux	pmol/(s*X)	23.8836	27.0803	7.44495	74.2109	3.35828	5.47928	49.3593	49.175	2.75659		0.323614	0.365094	0.100322	1	0.0452304	0.0730543	0.658099	0.653977	0.0366411		21.1794	24.3625	4.72578	71.4917	0.637739	2.73109	46.6111	46.4198	0		0.297888	0.340945	0.0661025	1	0.00891598	0.0377982	0.645095	0.640816	0
control-1-measurement-follow-upCCP.DLD	P1A	2	2.07	1	B	Specific flux	pmol/(s*X)	22.3651	23.8938	5.33742	74.6205	2.4604	4.79417	49.5751	48.4847	1.75164		0.301375	0.320365	0.0715275	1	0.0329556	0.063569	0.657348	0.641256	0.0231554		20.6467	22.1668	3.60956	72.8927	0.731666	3.04787	47.8288	46.7339	0		0.284815	0.304255	0.0495188	1	0.0100325	0.0413716	0.649226	0.632752	0
control-average-CCP	P1A	3	2.023	1		Specific flux	pmol/(s*X)	23.1243	25.4871	6.39119	74.4157	2.90934	5.13672	49.4672	48.8299	2.25412		0.312495	0.342729	0.0859245	1	0.039093	0.0683117	0.657724	0.647617	0.0298982		20.9131	23.2647	4.16767	72.1922	0.684703	2.88948	47.2199	46.5769	0		0.291351	0.3226	0.0578106	1	0.00947426	0.0395849	0.647161	0.636784	0
2025-07-03 P1_Ataxia_pred-zaliecenim-3.7.2025.DLD	P1A	0	1.452	1		Specific flux	pmol/(s*X)	17.0833	12.8591	5.94787	42.9035	-0.153132	3.83958	36.5716	38.3703	0.633919		0.400382	0.299873	0.138634	1	-0.00356743	0.0885484	0.843415	0.882649	0.0145749		16.4615	12.2341	5.32256	42.2782	-0.778761	3.20759	35.9396	37.7367	0		0.391514	0.289518	0.125894	1	-0.0184106	0.0750676	0.841099	0.880913	0
2025-07-08 P1-Ataxia-po-zalieceni-na-lacno-8.7.25.DLD	P1A	0	1.644	1		Specific flux	pmol/(s*X)	23.4278	29.0871	7.34821	68.037	1.50989	6.96723	34.2114	35.567	1.59742		0.346244	0.427734	0.108003	1	0.022181	0.101322	0.497526	0.515926	0.0231599		21.8608	27.5122	5.77248	66.4612	-0.066638	5.37469	32.6188	33.9704	0		0.330744	0.414167	0.0868549	1	-0.00100216	0.0800157	0.485613	0.504449	0
2025-07-16 P1-Ataxia_po_plazmafereze-na-lacno.DLD	P1A	0	1.544	1		Specific flux	pmol/(s*X)	21.6379	28.1582	5.51924	88.4229	1.67861	3.91373	44.7007	43.8527	1.85654		0.246063	0.31861	0.0624186	1	0.0189744	0.0437941	0.500195	0.48946	0.0207111		19.8166	26.3278	3.6879	86.5916	-0.153645	2.06285	42.8498	41.9971	0		0.230118	0.304199	0.0425896	1	-0.00177347	0.0235712	0.489625	0.478663	0
SUIT protocol			mill					JO2 (pmol*s-1*mill cells-1)														FCR														JO2 (pmol*s-1*mill cells-1) ROX corrected
DLD		code	cells	sample	subsample			R	Dig	PM	D	Cyt C	U	G	S	Rot	GP	Ama	AsTm	Azd		R	Dig	PM	D	Cyt C	U	G	S	Rot	GP	Ama	AsTm	Azd		R	Dig	PM	D	Cyt C	U	G	S	Rot	GP	Ama	AsTm	Azd
control-1-measurement-baselineSUIT.DLD	P1A	0	2.21	1	A	Specific flux	pmol/(s*X)	16.2143	7.77876	11.315	25.4026	25.7573	53.4414	49.2811	66.7735	38.6055	69.6937	3.07398	123.018	45.5297		0.307587	0.147328	0.212693	0.47654	0.481974	1	0.917479	1.23047	0.710672	1.26974	0.0559752	2.22842	0.781564		13.2636	4.82333	8.33719	22.4188	22.7659	50.45	46.2745	63.7359	35.5648	66.6214	0	119.928	42.2688
control-1-measurement-baselineSUIT.DLD	P1A	0	2.448	1	B	Specific flux	pmol/(s*X)	16.802	8.76268	12.1749	23.2702	23.481	54.727	51.5014	66.181	33.5691	62.81	2.66589	110.956	40.9928		0.311248	0.162064	0.223481	0.426283	0.429056	1	0.936289	1.1909	0.603441	1.11745	0.0474039	1.96269	0.687153		14.243	6.19959	9.59244	20.6825	20.8867	52.1327	48.8939	63.5467	30.932	60.1455	0	108.276	38.1649
control-average-baselineSUIT	P1A	0	2.329	1		Specific flux	pmol/(s*X)	16.5082	8.27072	11.745	24.3364	24.6192	54.0842	50.3912	66.4772	36.0873	66.2519	2.86994	116.987	43.2612		0.309418	0.150257	0.218087	0.451411	0.455515	1	0.926884	1.21069	0.657057	1.19359	0.0516896	2.09556	0.734358		13.7533	5.51146	8.96482	21.5506	21.8263	51.2914	47.5842	63.6413	33.2484	63.3834	0	114.102	40.2169
control-1-measuremen-follow-upSUIT.DLD	P1A	0	2.652	1	A	Specific flux	pmol/(s*X)	12.7918	3.89682	8.81633	21.5193	20.3938	26.0422	27.6985	56.3787	34.8014	93.8604	0	142.356	57.9902		0.364288	0.174769	0.286381	0.524124	0.523757	1	0.981591	1.17776	0.710409	1.04348	0.0661018	2.52651	0.988413		14.9535	5.45823	11.1481	23.2269	23.2671	47.4792	46.7805	57.3894	33.2966	51.0347	0	129.213	51.1133
control-1-measurement-follow-upSUIT.DLD	P1B	0	2.17	1	B	Specific flux	pmol/(s*X)	14.6648	5.58569	10.1883	30.2336	30.9344	52.0122	52.4445	92.6813	90.9871	49.261	0	174.97	67.6998		0.362004	0.176824	0.259751	0.558553	0.554095	1	1.00295	1.22649	0.745366	1.18258	0.074418	2.62335	1.00398		12.1493	4.33316	7.90143	20.6822	20.5437	39.641	39.9699	50.1032	29.2093	48.7453	0	112.767	43.3972
control-average-follow-upSUIT	P1A	0	2.411	1		Specific flux	pmol/(s*X)	13.7283	4.74126	9.50229	25.8764	25.6641	39.0272	40.0715	74.53	62.8943	71.5607	0	158.663	62.845		0.363146	0.175797	0.273066	0.541339	0.538926	1	0.992269	1.20213	0.727888	1.11303	0.0702599	2.57493	0.996198		13.5514	4.89569	9.52477	21.9546	21.9054	43.5601	43.3752	53.7463	31.2529	49.89	0	120.99	47.2553
2025-07-03 P1_baseline-patientDLD	P1A	0	0.866	1		Specific flux	pmol/(s*X)	14.7574	3.0591	5.71195	29.1716	30.6219	39.7999	41.5401	54.6151	23.6281	19.6279	2.34293	423.335	222.652		0.375901	0.077797	0.144171	0.734815	0.769398	1	1.03843	1.35138	0.584043	0.480166	0.0572863	10.2969	5.13207		12.5084	0.806511	3.44231	26.8974	28.3419	37.5199	39.2485	52.2999	21.3105	17.2862	0	420.98	220.167
2025-07-08 P1-after-corticosteroid-treatment-patient.DLD	P1A	0	1.354	1		Specific flux	pmol/(s*X)	18.8185	5.77793	10.3533	38.481	38.9108	53.9098	57.6425	77.2144	29.7813	26.9582	3.00563	244.005	109.728		0.353887	0.108482	0.192925	0.715614	0.721776	1	1.06382	1.41051	0.543468	0.486881	0.0542551	4.38164	1.86723		15.9334	2.8882	7.44173	35.5636	35.9859	50.9849	54.7028	74.2444	26.8082	23.9541	0	240.984	106.54
2025-07-16 P1-after-plasmapheresis-patient.DLD	P1A	0	1.704	1		Specific flux	pmol/(s*X)	19.0386	4.70869	9.98453	37.6941	38.5802	48.793	55.901	61.2208	42.5413	57.9684	2.90728	191.499	103.659		0.395571	0.0976774	0.205564	0.774488	0.79069	1	1.13987	1.23562	0.85773	1.15673	0.0579831	3.7994	1.94893		16.2479	1.91353	7.16821	34.8721	35.751	45.9639	53.0574	58.348	39.6655	55.0626	0	188.577	100.575
[truncated: 13 more columns]
